# Supplementary material for: Characteristic Structural Knowledge for Morphological Identification and Classification in Meso-Scale Simulations Using Principal Component Analysis
Source: Polymers (Basel). 2021 Aug 4;13(16):2581. doi: 10.3390/polym13162581 (PMC8400772; doi:10.3390/polym13162581)
Supplement: Supplementary file 1 [file polymers-13-02581-s001.zip]

Archive with 1 entries (1 files):
- polymers-1300875-supplementary.pdf
